# Supplementary material for: Paediatric Partial-Thickness Burn Therapy: A Meta-Analysis and Systematic Review of Randomised Controlled Trials
Source: Life (Basel). 2022 Apr 21;12(5):619. doi: 10.3390/life12050619 (PMC9144506; doi:10.3390/life12050619)
Supplement: Supplementary file 1 [file life-12-00619-s001.zip]

Archive with 22 entries (19 files):
- S1Table -PRISMA_2020_checklist.pdf
- SFigs/
- SFigs/S10Fig.tif
- SFigs/S1Fig.jpg
- SFigs/S2Fig.tif
- SFigs/S3Fig.tif
- SFigs/S4Fig.tif
- SFigs/S5Fig.tif
- SFigs/S6Fig.tif
- SFigs/S7Fig.tif
- SFigs/S8Fig.tif
- SFigs/S9Fig.tif
- STables.revised/
- STables.revised/S1Table.pdf
- STables.revised/S2Table.pdf
- STables.revised/S3Table.pdf
- STables.revised/S4Table.pdf
- STables.revised/S5Table.pdf
- STables.revised/S6Table.pdf
- STexts/
- STexts/S1 Text.v5.pdf
- STexts/S2Text.pdf
